# Supplementary material for: Hippotherapy for Children with Autism Spectrum Disorder: Executive Function and Electrophysiological Outcomes
Source: Brain Sci. 2026 Apr 14;16(4):413. doi: 10.3390/brainsci16040413 (PMC13114843; doi:10.3390/brainsci16040413)
Supplement: Supplementary file 1 [file brainsci-16-00413-s001.zip]

Archive with 1 entries (1 files):
- brainsci-4194834-supplementary.pdf
